# Supplementary material for: Single-Case Experimental Evidence on Social Problem-Solving Interventions for Individuals with Autism: A Three-Level Meta-Analysis
Source: Behav Sci (Basel). 2026 Jul 6;16(7):1129. doi: 10.3390/bs16071129 (PMC13405220; doi:10.3390/bs16071129)
Supplement: Supplementary file 1 [file behavsci-16-01129-s001.zip]

Archive with 1 entries (1 files):
- behavsci-4359797-supplementary.pdf
